# Supplementary material for: The δ subunit of F1Fo-ATP synthase is required for pathogenicity of Candida albicans
Source: Nat Commun. 2021 Oct 15;12:6041. doi: 10.1038/s41467-021-26313-9 (PMC8519961; doi:10.1038/s41467-021-26313-9)
Supplement: Supplementary file 3 — Source data [file 41467_2021_26313_MOESM3_ESM.xls]

## Sheet: Figure 1
Fig.1a							Fig. 1b
days	NS	WT-5*105	atp16Δ/Δ-5*105	atp16Δ/ATP16-5*105	atp16Δ/Δ-5*106			WT			atp16Δ/Δ			atp16Δ/ATP16
90	0						hours	Kidney
90	0						1	14041.4	157913	54418.6	11157.2	71783.9	45947.9	34889.9	140454	43444.9
90	0						24	223741	65517.7	228758	4415.05	1789.4	1486.99	169749	67170.3	200725
90	0						48	394364	1.65012e+06	846213	1095.69	489.51	2928.26	422885	2.25331e+06	855432
90	0						72	155976	101010	266564	0	0	0	149924	228891	267507
90	0						hours	Brain
90	0						1	4329.55	3766.67	4833.33	3034.88	2987.8	5292.68	4034.09	3151.16	4691.86
90	0						24	8875	18461.5	27820.5	1337.21	1050	700	8581.25	18720.9	20714.3
90	0						48	16428.6	27282.6	48478.3	240.741	292.683	0	38857.1	41808.5	39468.1
90	0						72	29090.9	18333.3	36960.8	0	0	0	40111.1	22441.9	29545.5
4		1					hours	Liver
5		1					1	50379.6	161404	122286	43203.6	72721.5	32242.7	65824.6	132991	111955
6		1					24	6827.98	1850.87	2350.5	2214.84	1916.49	804.002	5649.27	2394.11	2580.09
7		1					48	7526.66	1380.53	5917	542.122	267.768	337.154	9312.12	1959.91	5609.78
6		1					72	1829.8	3103.61	7345.82	0	0	0	2110.67	2097.21	6899.64
7		1					hours	Spleen
7		1					1	18855	136190	152204	32430.1	53655.7	83312.5	78300.6	138761	97529.6
8		1					24	13142	10929.6	4306.22	5660.38	3986.33	636.943	10334.6	5872.19	20576.5
8		1					48	13522.7	17172.9	47248.8	1914.41	0	1639.34	13667.8	10936	34024.4
6		1					72	1305.97	4400	3846.15	0	0	0	946.644	5420.56	14004.4
90			0
90			0
90			0				Fig. 1d
90			0				hours	NS			WT			atp16Δ/Δ			atp16Δ/ATP16
90			0				1	0	0	0	0	0	0	0	0	0	0	0	0
90			0				24	0	0	0	2	3	4	0	0	0	3	3	4
90			0				48	0	0	0	3	4	4	0	0	0	3	4	4
90			0				72	0	0	0	4	4	4	0	0	0	4	4	4
90			0
90			0
8				1			Fig. 1e
5				1				NS			WT			atp16Δ/Δ			atp16Δ/ATP16
5				1			hours	BUN
6				1			1	6.73	8.83	7.08	7.84	6.98	6.62	9.21	8.05	5.33	8.73	9.49	7.22
7				1			24	10.74	12.58	9.67	13.85	7.78	10.85	9.82	11.32	7.85	16.58	16.09	11.78
6				1			48	5.95	9.45	9.66	58	71.16	66.44	4.8	10.66	6.46	56.1	69.02	27.55
6				1			72	6.04	7.5	6.17	76	26.9	50.35	8.61	5.63	6.87	65	31.71	63.38
6				1			hours	CREA
5				1			1	8	11	12	9	16	12	6	17	7	10	18	10
9				1			24	5	7	9	14	10	17	12	12	8	17	12	11
90					0		48	10	17	12	79	110	79	8	13	11	90	132	122
90					0		72	8	7	15	88	84	128	14	9	11	92	100	117
90					0		hours	ALT
90					0		1	35	43	37	57	51	49	37	38	34	48	49	54
90					0		24	40	45	38	75	70	110	48	49	41	73	60	83
90					0		48	46	36	37	89	71	96	45	49	38	71	74	94
90					0		72	46	42	40	109	103	73	44	41	49	113	104	83.38
90					0
90					0
90					0

## Sheet: Figure 2
Fig. 2b
hours	NS			WT			atp16Δ/Δ			atp16Δ/ATP16
24	3.53333	1.8	1.8	9.06667	5.78333	6.98333	4.11667	3.6	2.65	4.63333	7.2	7.3
48	2.03333	1.56667	1.83333	7.76667	6.9	16.1167	1.51667	1.61667	2.31667	5.28333	12.0833	9.85
72	1.85	1.15871	1.35	8.9	22.6667	15.1167	2.43333	1.66667	2.61667	8.55	22.15	13.25
Fig. 2c
hours	NS			WT			atp16Δ/Δ			atp16Δ/ATP16
24	2	1.05882	1.25581	2.89362	2.89167	3.80909	1.08333	1.56522	1.34746	1.75949	3.85714	2.19
48	1.07018	0.758065	0.982143	3.58461	2.37931	6.12025	0.798246	0.822034	1.39	2.36567	4.70779	4.10417
72	1.23333	0.569857	0.94186	3.65753	5.88961	9.44444	1.08955	1.02041	1.26613	2.64433	7.81765	5.23026
Fig. 2d
	NS			WT			atp16Δ/Δ			atp16Δ/ATP16
Blood	6.97517	8.6519	20.0417	20.6377	10.0927	11.3455	6.68632	10.9824	4.72704	10.0623	12.0518	17.9557
Brain	25.4606	27.6705	25.0393	120.536	158.321	75.7522	41.3044	39.4774	28.4063	121.444	82.2338	123.958
Heart	21.6557	25.9461	58.7088	26.7591	66.5656	85.1572	83.2829	28.9676	28.5283	40.2725	26.2024	60.7542
Lung	34.8984	45.4304	21.0459	73.3584	27.6899	27.3043	24.1241	28.558	51.8308	30.1966	34.0125	43.1654
Liver	7.5376	9.08117	11.4955	27.177	24.8561	10.2299	7.92966	10.2709	11.1673	41.2038	13.1222	14.4168
Spleen	18.8396	51.4629	36.2899	53.3123	33.8254	2.78476	28.933	54.4819	21.1727	45.8048	46.5225	10.7297
Kidney l	14.6032	25.9463	34.5205	66.4866	164.795	68.1763	11.5963	30.2144	21.1535	138.004	115.18	59.972
Kidney r	26.6783	18.5247	21.0464	95.8345	150.504	64.8765	18.3592	12.5921	24.2177	166.342	107.398	92.6575
Stomach	18.6334	12.3458	28.34	28.5142	20.0557	20.3091	13.0811	27.378	17.41	20.7008	17.8225	19.9449
Colon	27.6889	34.4923	44.3554	42.8183	33.9788	29.5799	15.1684	13.5482	45.7223	32.3392	45.0676	39.8681
Muscle	22.5382	13.505	14.0789	15.8773	23.2034	22.9471	11.5358	29.2898	20.3317	25.2294	21.335	14.0625

## Sheet: Figure 3
Fig. 3a							Fig. 3c
Metabolomics data are deposited in the MetaboLights database under the accession code MTBLS3332.							Time (minutes)	WT			atp16Δ/Δ			atp16Δ/ATP16
							1.30728	204.53	194.595	193.372	17.1274	20.1306	12.8273	187.334	183.863	183.958
							7.78519	208.926	198.035	200.237	18.5117	21.6708	15.06	190.253	187.716	190.852
							14.2608	218	204.978	213.848	18.9543	21.9876	15.5812	201.3	200.819	202.993
Fig. 3b							20.8606	36.9799	37.3442	42.6682	6.14843	5.78893	8.81334	32.5679	41.9041	49.0271
WT	atp16Δ/Δ	atp16Δ/ATP16					27.3349	36.8216	37.6637	45.928	6.58558	6.90401	11.2844	36.9485	59.18	47.3507
0.729293	0.676476	0.719709					33.7956	37.2932	38.2302	51.3729	7.89499	8.806	11.7212	43.4812	29.0491	49.6269
0.904071	1.03644	1.03385					40.2759	115.531	128.299	141.962	9.10541	11.2849	12.9899	121.005	139.382	109.17
1.03119	0.946717	0.842612					46.7426	122.845	135.962	157.902	8.6418	10.8213	12.4489	118.773	166.735	134.856
							53.2153	128.917	142.654	158.923	9.56544	12.3269	12.9507	141.778	122.65	136.863
							59.7905	30.3381	42.3169	52.5131	11.4919	15.0097	13.4497	31.4517	28.6151	52.9972
Fig. 3e							66.2705	32.4554	39.9608	55.3381	12.9826	17.7194	13.1592	32.6143	44.2429	58.6671
WT	atp16Δ/Δ	atp16Δ/ATP16					72.744	33.8718	39.4723	62.4554	13.4315	17.1843	13.389	39.5275	42.7741	56.7498
100	82.3017	120.816
100	99.3361	92.6141
100	91.3299	99.3387					Fig. 3d
								WT			atp16Δ/Δ			atp16Δ/ATP16
							Basal respiration	184.128	165.506	151.392	5.52277	4.80332	2.19213	161.772	158.045	146.243
Fig. 3f							ATP production	180.707	166.748	162.475	11.0593	13.1816	3.86	157.819	171.77	153.366
WT	atp16Δ/Δ	atp16Δ/ATP16
72.9462	38.0376	63.9853
72.9496	37.2733	83.7417					Fig. 3j
67.5775	32.6731	75.1866					Time (minutes)	WT			atp16Δ/Δ			atp16Δ/ATP16
							1.30624	3.82183	5.37373	2.96432	0.251346	1.79184	0.394941	4.75199	2.0927	2.65902
							7.76751	4.01725	4.7306	3.89653	0.115271	0.832122	-0.021852	4.09313	2.585	2.35461
Fig. 3g							14.2324	4.35156	4.80202	3.58624	-0.088564	0.874887	-0.069305	4.00566	2.83187	3.21952
Proteomics data are deposited in the the Pride database under the accession code PXD024729.							20.8006	10.1353	9.50554	8.90704	6.25255	7.41385	6.72505	9.23435	8.82108	8.40812
							27.2694	9.72191	9.79327	10.1785	7.05814	9.00877	8.86856	9.14663	9.3106	8.4317
							33.727	10.0102	10.1549	9.83057	6.85002	8.54448	8.78236	9.72567	9.80344	8.81345
Fig. 3h							40.291	11.7837	11.4635	10.7094	6.18575	8.20736	8.79712	11.0182	11.5157	10.5384
WT	atp16Δ/Δ	atp16Δ/ATP16					46.7437	14.1339	12.5963	13.2805	6.39519	8.07579	7.71547	11.7624	13.0159	11.8443
121.83	124.998	120.624					53.2026	18.4096	16.2085	16.9737	6.68688	8.08517	7.79136	14.241	16.7292	14.3922
258.366	278.012	231.075					59.6553	20.2057	18.6183	19.4721	5.89958	7.39936	7.51281	16.835	19.3747	16.4666
278.579	298.036	223.899					66.1212	21.5397	19.9129	20.5994	6.36666	7.43551	6.98839	18.552	20.8983	17.8143
							72.5828	22.5259	20.9663	21.7053	5.95554	7.57952	7.0258	19.818	22.0202	18.8994
							79.1491	5.92177	5.87084	6.38926	2.18812	2.86575	2.33552	5.2448	5.91261	4.5997
Fig. 3i							85.5997	5.42454	5.35519	4.90574	1.70984	2.61039	1.86313	4.48016	4.54798	4.02047
WT	atp16Δ/Δ	atp16Δ/ATP16					92.0708	5.0975	5.35151	4.68936	1.80528	2.51133	1.78723	4.16674	4.14761	3.88233
119.336	434.789	116.561
96.2087	545.799	89.2705
91.5833	309.903	71.2314					Fig. 3k
								WT			atp16Δ/Δ			atp16Δ/ATP16
								Mean	SD	N	Mean	SD	N	Mean	SD	N
							Glycolysis	5.51	0.22	3	8.07	0.9	3	6.1	0.76	3
							Fig. 3l
								WT			atp16Δ/Δ			atp16Δ/ATP16
							2-DG (-)	38.4736	101.583	70.872	51.7711	89.2905	99.547	43.1733	96.2547	79.7292
							2-DG (+)	29.4294	65.2661	69.9606	1.37837	0.0103117	1.1733	31.9533	77.0446	58.1353
							Fig. 3m
							Metabolomics data are deposited in the MetaboLights database under the accession code MTBLS3332.
							Fig. 3n				Fig. 3o				Fig. 3p				Fig. 3q				Fig. 3r
							WT	atp16Δ/Δ	atp16Δ/ATP16		WT	atp16Δ/Δ	atp16Δ/ATP16		WT	atp16Δ/Δ	atp16Δ/ATP16		WT	atp16Δ/Δ	atp16Δ/ATP16		WT	atp16Δ/Δ	atp16Δ/ATP16
							387.782	885.531	211.967		21.4873	0.451	14.3489		9.58274	50.3779	21.7358		15.4117	44.8514	14.1907		650.209	3570.04	1123.2
							365.545	940.193	252.297		28.9495	3.02724	29.5788		15.7416	38.2637	7.08429		14.0551	40.6458	35.2191		1291.57	2996.24	359.906
							295.177	1476.34	575.322		18.4486	2.61	30.1045		12.299	31.4309	5.94946		34.8121	43.3591	25.4511		461.418	3305.25	1081.2

## Sheet: Figure 4
Fig. 4b
	WT			atp16Δ/Δ			atp16Δ/ATP16
YPD	74	94	81	2	7	5	66	84	82
10%FBS	100	95	92	11	18	9	86	91	92
Spider	100	97	93	3	0	5	95	97	100
Lee'S	89	93	83	2	5	0	88	93	86
Fig. 4c						Fig. 4f
	YPD	10%FBS	Spider	Lee'S		hours	WT			atp16Δ/Δ			atp16Δ/ATP16
WT	19.756	113.346	147.331	35.695		0	112	100	96	113.115	88.5246	93.4426	89.0625	103.125	98.4375
	38.705	146.671	183.735	30.451		6	96.2963	75.9259	77.7778	66	66	66	89.7638	82.6772	73.2283
	36.255	88.003	192.979	31.403		12	118.947	67.3684	75.7895	55.5556	47.7778	54.4444	85.4015	71.1679	79.927
	41.841	147.969	195.12	29.909		24	91.8033	90.1639	68.8525	2.54669	21.3922	12.2241	82.6667	89.3333	74.6667
	39.001	157.293	191.207	29.909		48	84.6154	75.8242	72.5275	11.3924	0	0	87.5332	75.5968	90.7162
	35.373	134.295	83.1989	33.715
	51.44	125.252	154.97	30.451
	40.161	118.724	136.26	37.658		Fig. 4g
	37.485	108.45	139.5	26.423		hours	WT			atp16Δ/Δ			atp16Δ/ATP16
	38.631	89.566	117.993	27.594		2	25.388	32.972	15.156	6.4	1.9	6.1	3.6	11.4	5
	37.193	123.196	105.642	22.547		4	60.2314	49.6935	68.9454	22.1	8.3	22.1	31.7	35.7	30.6
	39.001	112.72	166.48	25.067		6	73.779	89.418	80.491	19.8	25.8	21.1	70.1	76.4	71.9
	37.683	140.356	146.322	26.628		8	81.327	88.707	71.966	35.8	30.3	36.7	80.3	84.3	80.2
	37.485	156	155.096	41.147
	43.191	163	153.002	20.091
	46.221	172	167	26.628		Fig. 4j
	51.44	141	155	37.658		WT	atp16Δ/Δ	atp16Δ/ATP16
	31.512	139	132	31.159		2.3955	0.6065	2.9805
	37.972	128	143	25.154		3.113	0.8165	3.0775
	47.916	155	119	32.3		2.132	0.6115	2.0245
atp16Δ/Δ	15.3	23.12	16.1	22
	11.5	22.547	13.4	24.584		Fig. 4k
	19.2	18.8	15.8	17.969			WT			atp16Δ/Δ			atp16Δ/ATP16
	18.4	28.412	17.9	15		HWP1	1	1	1	0.343885	0.353553	0.624165	0.946058	0.82932	1.20581
	16.3	27.116	15.1	17		HGC1	1	1	1	0.479632	0.752623	0.332171	0.812252	1.46409	0.907519
	17.1	32.1	16.8	18.65		ALS3	1	1	1	0.594604	0.558644	0.768438	0.895025	1.12506	0.907519
	18.8	19.8	17.9	16.23		SSA1	1	1	1	0.678302	0.397768	0.41466	1.11729	1.00696	0.986233
	19.2	17.5	18.7	11.1
	18.45	18.1	19.6	15.68
	17.81	18.3	18.5	17.82
	22.3	19.5	21	18.95
	31.5	19.7	22.4	19.53
	21.6	25.6	23.98	15.78
	22.8	32.1	21	21.4
	19.7	33.8	19.4	22.1
	27.6	28.5	22.6	17.44
	19.9	16.7	21.3	14.76
	33.5	18.5	18.5	15
	26.8	19.3	72.1	14.53
	29.1	20.2	15	16.51
atp16Δ/ATP16	27.436	66.364	120.056	36.2
	36.986	70.047	102.317	34.2
	50.306	77.191	123.049	27.5
	36.276	69.575	115.696	28
	43.018	80.996	113.026	33.2
	53.706	76.363	125.951	32.2
	44.841	78.251	113.569	26.8
	36.353	110.848	91.663	36
	52.167	63	91.758	29
	41.767	62.145	126.155	25.3
	35.012	66.401	157.538	20.4
	37.655	60.701	104.767	19.5
	39.768	76.214	49.379	18.4
	48.445	63.292	93.277	16.7
	50.306	71.189	51.214	19.2
	50.581	97.949	123.741	24.1
	36.152	56.622	127.945	31
	20.481	71.556	87.338	25.5
	39.803	37.766	122.942	22.4
	36.495	47.762	120.913	24.6

## Sheet: Figure 5
Fig. 5a												Fig. 5i
	WT			atp16Δ/Δ			atp16Δ/ATP16
EFG1	1	1	1	0.386891	0.466516	0.510506	1.25701	1.14076	0.864537
FLO8	1	1	1	0.566442	0.312083	0.336808	0.965936	1.08673	0.846745
TPK1	1	1	1	0.406126	0.619854	0.397768	1.53688	0.806642	0.707107			Total Ras1
TPK2	1	1	1	0.493116	0.721965	0.535887	0.986233	0.952638	0.933033
CYR1	1	1	1	0.664343	0.389582	0.742262	1.04247	1.12506	0.82932
RAS1	1	1	1	1.04972	0.926588	1.04247	0.907519	1.44393	1.04972
Fig. 5b				Fig. 5c				Fig. 5f
WT	atp16Δ/Δ	atp16Δ/ATP16		WT	atp16Δ/Δ	atp16Δ/ATP16		WT	atp16Δ/Δ	atp16Δ/ATP16
0.665595	0.276527	0.630225		38.9795	12.5553	39.8844		3.91125	0.0559804	5.56336
0.70418	0.434084	0.697749		30.6767	20.3151	32.2151		1.88884	0.207044	1.75731		GTP-Ras1
0.790997	0.491961	0.745981		36.4004	21.1975	37.7804		5.06405	0.242229	4.99312
Fig. 5h
	WT			atp16Δ/Δ			atp16Δ/ATP16
FBP (-)	12.2166	11.3328	12.2156	9.4275	9.47872	10.4319	13.009	11.4814	12.9417
FBP (+)	12.8463	13.459	13.009	11.8741	12.0298	12.3763	13.2199	13.6709	13.2752
												GAPDH
Fig. 5j
	WT			ras1Δ/Δ
FBP (-)	12.2166	11.3328	12.2156	11.614	11.7596	11.0104
FBP (+)	12.8463	13.459	13.009	12.2005	12.1834	12.9578

## Sheet: Figure 6
Fig. 6a											Fig. 6c
	WT			atp16Δ/Δ			atp16Δ/ATP16				anti-phosphorylated tyrosine antibody
phosphatase (-)	2.94523	2.50985	3.48946	1.85038	1.69671	1.49182	3.00926	2.66352	3.19494
phosphatase (+)	0.889973	1.12047	0.685087	0.966805	0.902778	0.640268	0.642453	1.14561	1.03759
Fig. 6b
	WT			atp16Δ/Δ			atp16Δ/ATP16
phosphatase inhibitor (-)	2.76777	2.68593	3.2961	1.30769	1.79378	1.35993	2.78744	2.73339	3.18085
phosphatase inhibitor (+)	3.31838	3.43572	3.38062	1.80913	2.34426	2.02837	3.21022	3.75841	3.45745
											anti-phosphorylated threonine antibody
Fig. 6d
	WT			atp16Δ/Δ			atp16Δ/ATP16
p-Try	1	1	1	0.265077	0.249121	0.263335	1.02805	1.05183	1.19716
p-Thr	1	1	1	0.520544	0.40997	0.395635	1.17448	1.04084	0.981425
p-Ser	1	1	1	0.0945402	0.141503	0.129673	0.79786	0.912547	0.817731
Fig. 6e											anti-phosphorylated serine antibody
ATP concentrations	WT			atp16Δ/Δ			atp16Δ/ATP16
1	4.16613	5.18049	4.51633	0	0	0	5.03558	4.91483	5.03558
1.5	3.90047	5.16842	4.51633	0	0	0	5.47031	4.8303	5.13219
2	5.34955	5.92919	5.59107	0	0	0	5.3254	4.86652	5.05974
2.5	4.85445	5.3254	5.14427	0.627939	0.446802	0.555484	5.09596	4.33519	4.60086
3	5.34955	5.57899	5.45824	3.35706	2.95856	3.13969	5.63937	4.96313	5.30125
3.5	5.56692	6.31561	5.90504	5.61522	2.87403	4.05745	5.16842	5.55484	5.39786
4	5.59107	6.27939	5.88089	5.28918	3.12762	4.34727	5.24087	5.63937	5.44616
4.5	6.1707	5.63937	5.82051	4.78199	3.46574	4.14198	5.95334	4.99936	5.59107
5	6.15863	5.31333	5.69975	4.4801	3.3329	3.98499	6.61751	5.10804	5.94126

## Sheet: Figure 7
Fig. 7c
	WT			WT+8 μM S1			atp16Δ/Δ			atp16Δ/Δ+8μM S1			atp16Δ/ATP16			atp16Δ/ATP16+8 μM S1
hours	YPD
4	0.085	0.086	0.089	0.087	0.086	0.08	0.084	0.097	0.092	0.076	0.086	0.084	0.078	0.076	0.079	0.077	0.084	0.085
8	0.208	0.174	0.227	0.119	0.113	0.136	0.093	0.079	0.097	0.078	0.079	0.085	0.184	0.194	0.222	0.109	0.115	0.111
12	0.488	0.472	0.527	0.393	0.388	0.292	0.321	0.399	0.293	0.281	0.3	0.245	0.424	0.434	0.476	0.414	0.464	0.354
16	0.934	0.972	0.919	0.593	0.588	0.531	0.521	0.499	0.447	0.381	0.366	0.39	0.904	0.872	0.929	0.629	0.626	0.541
20	0.99	0.994	1.114	0.553	0.638	0.535	0.477	0.507	0.529	0.424	0.434	0.479	0.934	0.968	1.057	0.577	0.654	0.638
24	1.021	0.999	1.154	0.653	0.608	0.656	0.534	0.547	0.586	0.444	0.545	0.535	0.994	0.998	1.166	0.653	0.638	0.621
hours	YPS
4	0.084	0.083	0.076	0.072	0.072	0.067	0.072	0.073	0.077	0.072	0.067	0.077	0.074	0.078	0.082	0.072	0.072	0.077
8	0.079	0.077	0.087	0.073	0.075	0.079	0.073	0.075	0.095	0.073	0.076	0.082	0.082	0.084	0.089	0.073	0.075	0.083
12	0.091	0.087	0.095	0.064	0.075	0.07	0.076	0.072	0.081	0.073	0.075	0.091	0.087	0.087	0.095	0.074	0.078	0.085
16	0.16	0.157	0.171	0.074	0.077	0.083	0.08	0.082	0.063	0.071	0.082	0.085	0.143	0.147	0.155	0.074	0.097	0.091
20	0.22	0.218	0.229	0.07	0.062	0.075	0.073	0.075	0.059	0.076	0.072	0.093	0.2	0.208	0.217	0.09	0.095	0.105
24	0.339	0.337	0.386	0.09	0.079	0.087	0.076	0.072	0.088	0.076	0.08	0.088	0.289	0.301	0.324	0.1	0.102	0.084
Fig. 74
	control			S1			Oligomycin
WT	135.621	198.566	101.428	4.25314	16.9976	15.5211	43.1676	34.6195	22.5744
atp16Δ/Δ	17.6375	11.514	12.8778	8.364	22.243	14.0485	6.50012	11.6756	15.6854
atp16Δ/ATP16	146.578	72.2871	108.034	22.1731	34.9874	10.6331	17.8341	18.7744	4.12608
Fig. 7g							Fig. 7h						Fig. 7i
days	WT+NS	WT+50mg/kg	WT+100mg/kg	NS	FLC			WT+vehicle	WT+50mg/kg	WT+100mg/kg	FLC		WT	WT+50mg/kg	WT+100mg/kg	FLC
7	1						Kidney	9.23077e+06	753846	341176	12500		4	1	1	1
6	1							6000000	812500	162500	80000		2	2	1	1
8	1							15500000	333333	26666.7	106667		3	2	1	1
8	1							9.52941e+06	728571	137500	14285.7
11	1
12	1						Brain	10926.8	1136.36	454.545	243.902
9	1							8212.77	549.02	133.333	88.8889
8	1							10490.6	1659.57	212.766	37.7358
8		1						5961.54	897.959	40	42.5532
9		1
10		1					Liver	2872.73	328.767	21.7391	243.902
11		1						1081.97	321.429	0	88.8889
9		1						1929.82	478.873	31.746	37.7358
16		1						1355.56	176.471	51.2821	42.5532
18		1
25		1					Spleen	708.333	400	233.333	0
11			1					1200	235.294	576.923	29.4118
10			1					500	343.75	466.667	83.3333
15			1					1125	468.75	277.778	62.5
30			0
30			0
30			0
30			0
30			0
30				0
30				0
30				0
30				0
30				0
30				0
30				0
30				0
30					0
30					0
30					0
30					0
30					0
30					0
30					0
30					0

## Sheet: Supplementary Figure 2
Supplementary Fig. 2a					Supplementary Fig. 2b
days	NS	WT	Atp16O/E			WT			Atp16 O/E
30	0				Kidney	394364	1.65012e+06	846213	212931	184062	292776
30	0				Brain	16428.6	27282.6	48478.3	24166.7	25348.8	16750
30	0				Liver	7526.66	1380.53	5917	7194.44	7182.76	1880.95
30	0				Spleen	13522.7	17172.9	47248.8	22738.7	5967.45	22738.7
30	0
30	0
30	0				Supplementary Fig. 2d
30	0				WT	Atp16 O/E
30	0				4	4
30	0				4	3
4		1			4	5
5		1
6		1
7		1
6		1
7		1
7		1
8		1
8		1
6		1
6			1
7			1
8			1
9			1
9			1
11			1
12			1
7			1
6			1
8			1

## Sheet: Supplementary Figure 3
Supplementary Fig. 3a											Supplementary Fig. 3e
days	WT			atp16Δ/Δ			atp16Δ/ATP16					WT			atp16Δ/Δ			atp16Δ/ATP16
0	0.155	0.161	0.131	0.155	0.159	0.153	0.157	0.165	0.148		Liver	39600000	46800000	54600000	10200000	13200000	18600000	57000000	36600000	34200000
0.083	0.171	0.176	0.175	0.161	0.167	0.169	0.18	0.179	0.184		Kidney	5700000	7380000	10320000	840000	1140000	2100000	6600000	5400000	4800000
0.267	0.224	0.238	0.223	0.18	0.185	0.189	0.228	0.234	0.22		Brain	5280000	3600000	5520000	42000	72000	12000	6060000	6900000	5940000
0.25	0.525	0.566	0.532	0.25	0.27	0.266	0.518	0.553	0.547		Spleen	9900000	11940000	12060000	900000	1080000	1920000	11880000	13200000	12660000
0.333	1.098	1.171	1.16	0.495	0.493	0.5	1.192	1.174	1.184		Heart	10680000	7260000	11700000	120000	60000	120000	9120000	7380000	7860000
0.416	1.598	1.667	1.678	0.819	0.802	0.834	1.61	1.606	1.774		Serum	4980000	5280000	6600000	72000	102000	66000	5940000	3900000	6060000
0.5	1.687	1.754	1.746	1.15	1.224	1.23	1.867	1.784	1.79
1	2.093	2.162	2.175	1.588	1.633	1.643	2.126	2.19	2.245
2	2.352	2.438	2.469	1.789	1.861	1.856	2.383	2.404	2.437		Supplementary Fig. 3f
3	2.415	2.467	2.519	2.008	2.066	2.065	2.401	2.514	2.5			WT			atp16Δ/Δ			atp16Δ/ATP16
											0.001	2640000	3720000	3540000	1080000	1140000	1620000	2880000	3060000	3300000
											0.002	3900000	5700000	4620000	1980000	2640000	2460000	3780000	2820000	5520000
Supplementary Fig. 3b											0.004	8400000	11520000	9900000	4020000	5700000	5280000	6300000	7500000	10680000
days	WT			atp16Δ/Δ			atp16Δ/ATP16
0	5300000	6100000	7200000	4800000	5700000	7200000	6300000	6600000	7000000
1	47000000	32000000	30900000	24000000	21500000	27000000	92000000	30000000	4750000		Supplementary Fig. 3g
2	42000000	38000000	47050000	13000000	8000000	37000000	58000000	46000000	27000000			WT			atp16Δ/Δ			atp16Δ/ATP16
3	36000000	30000000	81150000	7200000	5000000	26400000	31000000	61500000	20800000		0.001	2400000	1920000	3300000	900000	1320000	660000	2100000	2520000	1320000
											0.002	5820000	4020000	6900000	3960000	3360000	4680000	5460000	6300000	4680000
											0.004	6840000	8040000	6540000	5160000	4320000	5460000	6120000	6300000	7260000
Supplementary Fig. 3c
days	WT			atp16Δ/Δ			atp16Δ/ATP16
0	0.068	0.066	0.068	0.067	0.068	0.067	0.07	0.074	0.075		Supplementary Fig. 3h
0.083	0.071	0.069	0.076	0.069	0.072	0.074	0.074	0.078	0.082		hours	WT+clo			WT+PBS			atp16Δ/Δ+clo			atp16Δ/Δ+PBS
0.267	0.075	0.078	0.083	0.076	0.075	0.078	0.089	0.091	0.098		1	3076.92	7125	2631.58	6625	6615.38	11166.7	1777.78	2857.14	8615.38	11538.5	3833.33	3142.86
0.25	0.096	0.085	0.09	0.089	0.081	0.086	0.098	0.081	0.086		24	1.54545e+06	1300000	1375000	9571.43	8333.33	6142.86	12000	7625	2181.82	0	714.286	111.111
0.333	0.07	0.085	0.086	0.076	0.085	0.081	0.078	0.104	0.099		72	1.83333e+07	18750000	4000000	2153.85	3500	1571.43	588.235	6533.33	3818.18	0	0	0
0.416	0.089	0.091	0.083	0.081	0.081	0.075	0.093	0.093	0.085
0.5	0.081	0.102	0.096	0.076	0.084	0.079	0.096	0.093	0.105
1	0.215	0.287	0.219	0.078	0.073	0.089	0.276	0.18	0.181		Supplementary Fig. 3i
2	0.315	0.219	0.22	0.072	0.078	0.081	0.239	0.288	0.191		hours	WT+clo			WT+PBS			atp16Δ/Δ+clo			atp16Δ/Δ+PBS
3	0.247	0.318	0.225	0.088	0.071	0.071	0.294	0.195	0.24		1	636.364	516.129	1523.81	558.14	1761.9	926.829	173.913	595.745	363.636	585.366	842.105	350
											24	6666.67	7906.98	16279.1	1100	976.744	3473.68	697.674	952.381	1268.29	750	977.778	304.348
											72	147619	97561	5263.16	550	977.778	739.13	139.535	0	0	0	0	0
Supplementary Fig. 3d
days	WT			atp16Δ/Δ			atp16Δ/ATP16
0	2100000	1855000	2390000	775000	650000	430000	1980000	2190000	1215000
1	39500000	32500000	44500000	3750	5300	2600	37500000	18000000	26000000
2	23500000	29500000	27000000	2890	150	400	21000000	21500000	15500000
3	14600000	15950000	23100000	370	350	30	14200000	15100000	17700000

## Sheet: Supplementary Figure 4
Supplementary Fig. 4b
	WT			atp16Δ/Δ			atp16Δ/ATP16
COB	1	1	1	0.370499	0.494404	0.132293	0.903627	1.03087	1.06528
COX1	1	1	1	0.229847	0.224706	0.195672	1.01048	0.898739	0.984281
COX2	1	1	1	0.370305	0.257392	0.307775	1.00625	0.94159	0.88249
COX3	1	1	1	0.352551	0.279075	0.26708	0.862479	1.2257	0.768974
ATP6	1	1	1	0.0125167	0.0078125	0.00630189	0.965936	0.840896	1.14076
ATP8	1	1	1	0.0214928	0.00519018	0.00544822	0.933033	0.882703	1.03526
ATP9	1	1	1	0.016176	0.00872881	0.00390625	1.02811	1.19748	0.823591

[truncated: 6 more sheets: Supplementary Figure 5, Supplementary Figure 6, Supplementary Figure 7, Supplementary Figure 8, Supplementary Figure 13, Supplementary Figure 14]
